# Supplementary material for: New Derivatives of the Multi-Stage Active Malaria Box Compound MMV030666 and Their Antiplasmodial Potencies
Source: Pharmaceuticals (Basel). 2022 Dec 2;15(12):1503. doi: 10.3390/ph15121503 (PMC9783227; doi:10.3390/ph15121503)
Supplement: Supplementary file 1 [file pharmaceuticals-15-01503-s001.zip]

Archive with 1 entries (1 files):
- pharmaceuticals-2052533-supplementary.pdf
